# Supplementary material for: Functional Characterisation of the Rare SCN5A p.E1225K Variant, Segregating in a Brugada Syndrome Familial Case, in Human Cardiomyocytes from Pluripotent Stem Cells
Source: Int J Mol Sci. 2023 May 31;24(11):9548. doi: 10.3390/ijms24119548 (PMC10253753; doi:10.3390/ijms24119548)
Supplement: Supplementary file 1 [file ijms-24-09548-s001.zip]

Archive with 1 entries (1 files):
- ijms-2382156-supplementary.pdf
